# Supplementary material for: NLRP3 Inflammasome and Polycystic Ovary Syndrome (PCOS): A Novel Profile in Adipose Tissue
Source: Int J Mol Sci. 2026 Jan 9;27(2):699. doi: 10.3390/ijms27020699 (PMC12840877; doi:10.3390/ijms27020699)
Supplement: Supplementary file 1 [file ijms-27-00699-s001.zip]

Archive with 1 entries (1 files):
- ijms-4003513-supplementary.pdf
